# Supplementary material for: Tiny Beads, Big Problems: Water Bead Ingestions—A Case Series
Source: Children (Basel). 2025 Aug 8;12(8):1041. doi: 10.3390/children12081041 (PMC12384833; doi:10.3390/children12081041)
Supplement: Supplementary file 1 [file children-12-01041-s001.zip]

Archive with 1 entries (1 files):
- children-3760638-supplementary.pdf
